# Supplementary material for: Bladder Cancer Extracellular Vesicles Elicit a CD8 T Cell-Mediated Antitumor Immunity
Source: Int J Mol Sci. 2022 Mar 8;23(6):2904. doi: 10.3390/ijms23062904 (PMC8949613; doi:10.3390/ijms23062904)
Supplement: Supplementary file 1 [file ijms-23-02904-s001.zip]

Archive with 1 entries (1 files):
- ijms-1594655-supplementary.pdf
